# Supplementary material for: Removal of Hexavalent Chromium from Wastewater Originating from Spent Bricks by Modified Biochars Derived from Honeybee Biomass
Source: Molecules. 2025 May 31;30(11):2421. doi: 10.3390/molecules30112421 (PMC12155991; doi:10.3390/molecules30112421)
Supplement: Supplementary file 1 [file molecules-30-02421-s001.zip]

Archive with 1 entries (1 files):
- molecules-3641774-supplementary.pdf
